# Supplementary material for: Diagnostic performance of the AID line probe assay in the detection of Mycobacterium tuberculosis and drug resistance in Romanian patients with presumed TB
Source: PLoS One. 2022 Aug 10;17(8):e0271297. doi: 10.1371/journal.pone.0271297 (PMC9365181; doi:10.1371/journal.pone.0271297)
Supplement: S1 File — (TXT) [file pone.0271297.s001.txt]

Ref. std. for diag. perf. calculation	Culture results (Lj&VTrek) combined	Data used for Table 1:	Age in years	Gender	Final or already known HIV-test result	Location of residence	4a) Country of birth	6a) Highest education attained	Ever smoked cigarettes?	Current smoker	Ever consumed alcohol?	Current consumption of alcoholic beverages	TB in the past	Cavities present	Total percentage of lung affected by any pathology	Ralph score, continuous	Ralph score, grouped	2a) COPD	3a) Asthma	4a) Silicosis	8a) Diabetes mellitus	Data used for Table 2a & 2b:	Smear AFB result, per pers.	Aid INH/RIF Mtb result	Aid FQ/EMB Mtb result	Aid Aminoglycosides Mtb result	Data used for Table 3:	Dst 2nd Rifampicin	Aid Dst Rifampicin	Dst 2nd Isoniazid	Aid Dst Isoniazid	Dst 2nd Ofloxacin	Aid Dst Fluorchinolon	Dst 2nd Ethambutol	Aid Dst Ethambutol	Dst 2nd Streptomycin	Aid Dst Streptomycin	Dst 2nd Kanamycin	Aid Dst Kanamycin/Amikacin	Dst 2nd Capromycin	Aid Dst Capreomycin
RefStdMtb	CultMtbRes_LClt	__Sep_Tab1	AgeGrp3	Qe03_Dem	Qe05a_Hiv	Qe08_Dem	Qe04a_Dem	Qe06a_Dem	Qe21_Rsk	Qe23_Rsk	Qe26_Rsk	Qe27_Rsk	Qe04_TbS	Qe04_XRy	Qe03_XRy	RalphScore	RalphGrp3	Qe02a_Rsk	Qe03a_Rsk	Qe04a_Rsk	Qe08a_Rsk	__Sep_Tab2ab	SmearAfbRes_LSmr	AidInhRifMtbRes_LAid	AidFqEmbMtbRes_LAid	AidAmGlycMtbRes_LAid	__Sep_Tab3	Dst2Rifampi_LDs2	AidDstRifampi_LAid	Dst2Isoniaz_LDs2	AidDstIsoniaz_LAid	Dst2Fluorch_LDs2	AidDstFluorch_LAid	Dst2Ethambu_LDs2	AidDstEthambu_LAid	Dst2Strepto_LDs2	AidDstStrepto_LAid	Dst2Kanamyc_LDs2	AidDstKanamyc_LAid	Dst2Capreom_LDs2	AidDstCapreom_LAid
1. Culture pos.	1. pos.		1. 41 to 60	1. male	0. neg.	1. Urban	1. Romania	5. Lyceum	1. Yes	1. Yes	1. Yes	1. Yes	0. No	1. Yes	10	50	2. 40- <80	1. Not present	1. Not present	1. Not present	1. Not present		0. neg.	0. neg.	1. pos.	1. pos.		0. sens.	.f. no TB	0. sens.	.f. no TB	0. sens.	.x. not evaluable	0. sens.	.x. not evaluable	0. sens.	.x. not evaluable	0. sens.	.x. not evaluable	0. sens.	.x. not evaluable
0. No Tb	0. neg.		0. 19 to 40	1. male	0. neg.	1. Urban	1. Romania	2. Primary school	1. Yes	1. Yes	1. Yes	1. Yes	0. No	0. No	5	5	1. 5- <40	1. Not present	1. Not present	1. Not present	1. Not present		0. neg.	0. neg.	0. neg.	0. neg.		.f. no TB	.f. no TB	.f. no TB	.f. no TB	.f. no TB	.f. no TB	.f. no TB	.f. no TB	.f. no TB	.f. no TB	.f. no TB	.f. no TB	.f. no TB	.f. no TB
1. Culture pos.	1. pos.		0. 19 to 40	1. male	0. neg.	1. Urban	1. Romania	2. Primary school	1. Yes	1. Yes	1. Yes	1. Yes	0. No	0. No	15	15	1. 5- <40	1. Not present	1. Not present	1. Not present	1. Not present		0. neg.	0. neg.	0. neg.	0. neg.		0. sens.	.f. no TB	0. sens.	.f. no TB	0. sens.	.f. no TB	0. sens.	.f. no TB	0. sens.	.f. no TB	0. sens.	.f. no TB	0. sens.	.f. no TB
1. Culture pos.	1. pos.		0. 19 to 40	0. female	0. neg.	2. Rural	1. Romania	3. Gymnasium	1. Yes	1. Yes	1. Yes	1. Yes	0. No	0. No	20	20	1. 5- <40	1. Not present	1. Not present	1. Not present	1. Not present		0. neg.	1. pos.	1. pos.	1. pos.		0. sens.	0. sens.	0. sens.	0. sens.	0. sens.	.x. not evaluable	0. sens.	.x. not evaluable	0. sens.	.x. not evaluable	0. sens.	1. resist.	0. sens.	0. sens.
0. No Tb	0. neg.		1. 41 to 60	0. female	0. neg.	2. Rural	1. Romania	4. Professional/vocational training	0. No		1. Yes	1. Yes	1. Yes	0. No	8	8	1. 5- <40	1. Not present	2. Present	1. Not present	1. Not present		0. neg.	0. neg.	0. neg.	0. neg.		.f. no TB	.f. no TB	.f. no TB	.f. no TB	.f. no TB	.f. no TB	.f. no TB	.f. no TB	.f. no TB	.f. no TB	.f. no TB	.f. no TB	.f. no TB	.f. no TB
0. No Tb	0. neg.		2. >=61	0. female	0. neg.	2. Rural	1. Romania	3. Gymnasium	0. No		0. No		0. No	0. No	10	10	1. 5- <40	2. Present	1. Not present	1. Not present	1. Not present		0. neg.	0. neg.	0. neg.	0. neg.		.f. no TB	.f. no TB	.f. no TB	.f. no TB	.f. no TB	.f. no TB	.f. no TB	.f. no TB	.f. no TB	.f. no TB	.f. no TB	.f. no TB	.f. no TB	.f. no TB
0. No Tb	0. neg.		2. >=61	0. female	0. neg.	1. Urban	1. Romania	2. Primary school	0. No		1. Yes	1. Yes	0. No	0. No	10	10	1. 5- <40	1. Not present	1. Not present	1. Not present	2. Present		0. neg.	0. neg.	0. neg.	0. neg.		.f. no TB	.f. no TB	.f. no TB	.f. no TB	.f. no TB	.f. no TB	.f. no TB	.f. no TB	.f. no TB	.f. no TB	.f. no TB	.f. no TB	.f. no TB	.f. no TB
.a. Cult. neg., but treatment initiated	0. neg.		0. 19 to 40	1. male	0. neg.	2. Rural	1. Romania	3. Gymnasium	0. No		1. Yes	1. Yes	0. No	0. No	15	15	1. 5- <40	1. Not present	1. Not present	1. Not present	1. Not present		0. neg.	0. neg.	0. neg.	0. neg.		.f. no TB	.f. no TB	.f. no TB	.f. no TB	.f. no TB	.f. no TB	.f. no TB	.f. no TB	.f. no TB	.f. no TB	.f. no TB	.f. no TB	.f. no TB	.f. no TB
1. Culture pos.	1. pos.		1. 41 to 60	1. male	0. neg.	2. Rural	1. Romania	4. Professional/vocational training	1. Yes	1. Yes	1. Yes	1. Yes	0. No	0. No	10	10	1. 5- <40	1. Not present	2. Present	1. Not present	1. Not present		0. neg.	0. neg.	0. neg.	0. neg.		0. sens.	.f. no TB	0. sens.	.f. no TB	0. sens.	.f. no TB	0. sens.	.f. no TB	0. sens.	.f. no TB	0. sens.	.f. no TB	0. sens.	.f. no TB
.a. Cult. neg., but treatment initiated	0. neg.		2. >=61	1. male	0. neg.	1. Urban	1. Romania	4. Professional/vocational training	1. Yes	1. Yes	1. Yes	1. Yes	1. Yes	0. No	50	50	2. 40- <80	2. Present	1. Not present	1. Not present	1. Not present		0. neg.	0. neg.	0. neg.	0. neg.		.f. no TB	.f. no TB	.f. no TB	.f. no TB	.f. no TB	.f. no TB	.f. no TB	.f. no TB	.f. no TB	.f. no TB	.f. no TB	.f. no TB	.f. no TB	.f. no TB
1. Culture pos.	1. pos.		0. 19 to 40	0. female	0. neg.	1. Urban	1. Romania	2. Primary school	1. Yes	1. Yes	1. Yes	1. Yes	0. No	1. Yes	10	50	2. 40- <80	1. Not present	1. Not present	1. Not present	1. Not present		1. pos.	1. pos.	1. pos.	1. pos.			0. sens.		0. sens.		.x. not evaluable		0. sens.		0. sens.		0. sens.		0. sens.
.a. Cult. neg., but treatment initiated	0. neg.		0. 19 to 40	1. male	0. neg.	1. Urban	1. Romania	6. University (licensed)	0. No		1. Yes	1. Yes	0. No	0. No	5	5	1. 5- <40	1. Not present	1. Not present	1. Not present	1. Not present		0. neg.	0. neg.	0. neg.	0. neg.		.f. no TB	.f. no TB	.f. no TB	.f. no TB	.f. no TB	.f. no TB	.f. no TB	.f. no TB	.f. no TB	.f. no TB	.f. no TB	.f. no TB	.f. no TB	.f. no TB
0. No Tb	0. neg.		2. >=61	1. male	0. neg.	1. Urban	1. Romania	3. Gymnasium	1. Yes	1. Yes	1. Yes	1. Yes	1. Yes	1. Yes	30	70	2. 40- <80	1. Not present	1. Not present	1. Not present	1. Not present		0. neg.	0. neg.	0. neg.	0. neg.		.f. no TB	.f. no TB	.f. no TB	.f. no TB	.f. no TB	.f. no TB	.f. no TB	.f. no TB	.f. no TB	.f. no TB	.f. no TB	.f. no TB	.f. no TB	.f. no TB
1. Culture pos.	1. pos.		0. 19 to 40	1. male	0. neg.	1. Urban	1. Romania	6. University (licensed)	1. Yes	1. Yes	1. Yes	1. Yes	0. No	0. No	20	20	1. 5- <40	1. Not present	1. Not present	1. Not present	1. Not present		1. pos.	1. pos.	1. pos.	1. pos.		0. sens.	0. sens.	0. sens.	0. sens.	0. sens.	.x. not evaluable	0. sens.	.x. not evaluable	0. sens.	0. sens.	0. sens.	0. sens.	0. sens.	0. sens.
1. Culture pos.	1. pos.		2. >=61	0. female	0. neg.	1. Urban	1. Romania	6. University (licensed)	0. No		1. Yes	0. No	0. No	0. No	5	5	1. 5- <40	1. Not present	1. Not present	1. Not present	1. Not present		1. pos.	1. pos.	1. pos.	1. pos.		0. sens.	.x. not evaluable	0. sens.	.x. not evaluable	0. sens.	.x. not evaluable	0. sens.	0. sens.	0. sens.	.x. not evaluable	0. sens.	.x. not evaluable	0. sens.	0. sens.
0. No Tb	0. neg.		1. 41 to 60	1. male	0. neg.	1. Urban	1. Romania	4. Professional/vocational training	1. Yes	0. No	1. Yes	0. No	0. No	0. No	5	5	1. 5- <40	1. Not present	1. Not present	1. Not present	1. Not present		0. neg.	0. neg.	0. neg.	0. neg.		.f. no TB	.f. no TB	.f. no TB	.f. no TB	.f. no TB	.f. no TB	.f. no TB	.f. no TB	.f. no TB	.f. no TB	.f. no TB	.f. no TB	.f. no TB	.f. no TB
1. Culture pos.	1. pos.		0. 19 to 40	1. male	0. neg.	1. Urban	1. Romania	6. University (licensed)	1. Yes	0. No	1. Yes	1. Yes	0. No	1. Yes	15	55	2. 40- <80	1. Not present	1. Not present	1. Not present	1. Not present		0. neg.	0. neg.	0. neg.	0. neg.		0. sens.	.f. no TB	0. sens.	.f. no TB	0. sens.	.f. no TB	0. sens.	.f. no TB	0. sens.	.f. no TB	0. sens.	.f. no TB	0. sens.	.f. no TB
0. No Tb	0. neg.		1. 41 to 60	1. male	0. neg.	1. Urban	1. Romania	5. Lyceum	0. No		0. No		0. No	0. No	10	10	1. 5- <40	1. Not present	1. Not present	1. Not present	2. Present		0. neg.	0. neg.	0. neg.	0. neg.		.f. no TB	.f. no TB	.f. no TB	.f. no TB	.f. no TB	.f. no TB	.f. no TB	.f. no TB	.f. no TB	.f. no TB	.f. no TB	.f. no TB	.f. no TB	.f. no TB
0. No Tb	0. neg.		1. 41 to 60	0. female	0. neg.	1. Urban	1. Romania	2. Primary school	1. Yes	1. Yes	0. No		1. Yes	1. Yes	20	60	2. 40- <80	2. Present	1. Not present	1. Not present	1. Not present		0. neg.	0. neg.	0. neg.	0. neg.		.f. no TB	.f. no TB	.f. no TB	.f. no TB	.f. no TB	.f. no TB	.f. no TB	.f. no TB	.f. no TB	.f. no TB	.f. no TB	.f. no TB	.f. no TB	.f. no TB
1. Culture pos.	1. pos.		2. >=61	1. male	0. neg.	1. Urban	1. Romania	2. Primary school	0. No		0. No		0. No	0. No	25	25	1. 5- <40	1. Not present	1. Not present	1. Not present	1. Not present		1. pos.	1. pos.	1. pos.	0. neg.		0. sens.	.x. not evaluable	0. sens.	.x. not evaluable	0. sens.	.x. not evaluable	0. sens.	.x. not evaluable	0. sens.	.f. no TB	0. sens.	.f. no TB	0. sens.	.f. no TB
0. No Tb	0. neg.		0. 19 to 40	1. male	0. neg.	1. Urban	1. Romania	2. Primary school	0. No		0. No		1. Yes	0. No	15	15	1. 5- <40	1. Not present	1. Not present	1. Not present	1. Not present		0. neg.	1. pos.	1. pos.	1. pos.		.f. no TB	.x. not evaluable	.f. no TB	.x. not evaluable	.f. no TB	.x. not evaluable	.f. no TB	.x. not evaluable	.f. no TB	.x. not evaluable	.f. no TB	.x. not evaluable	.f. no TB	.x. not evaluable
1. Culture pos.	1. pos.		0. 19 to 40	0. female	0. neg.	1. Urban	1. Romania	6. University (licensed)	0. No		0. No		0. No	1. Yes	85	125	3. 80- <130	1. Not present	1. Not present	1. Not present	1. Not present		1. pos.	1. pos.	1. pos.	1. pos.		0. sens.	0. sens.	0. sens.	0. sens.	0. sens.	0. sens.	0. sens.	0. sens.	0. sens.	0. sens.	0. sens.	0. sens.	0. sens.	0. sens.
0. No Tb	0. neg.		1. 41 to 60	0. female	0. neg.	1. Urban	1. Romania	4. Professional/vocational training	1. Yes	1. Yes	0. No		0. No	0. No	15	15	1. 5- <40	1. Not present	1. Not present	1. Not present	1. Not present		0. neg.	0. neg.	0. neg.	0. neg.		.f. no TB	.f. no TB	.f. no TB	.f. no TB	.f. no TB	.f. no TB	.f. no TB	.f. no TB	.f. no TB	.f. no TB	.f. no TB	.f. no TB	.f. no TB	.f. no TB
0. No Tb	0. neg.		0. 19 to 40	0. female	0. neg.	1. Urban	1. Romania	5. Lyceum	0. No		0. No		0. No	0. No	20	20	1. 5- <40	1. Not present	1. Not present	1. Not present	1. Not present		0. neg.	0. neg.	0. neg.	0. neg.		.f. no TB	.f. no TB	.f. no TB	.f. no TB	.f. no TB	.f. no TB	.f. no TB	.f. no TB	.f. no TB	.f. no TB	.f. no TB	.f. no TB	.f. no TB	.f. no TB
0. No Tb	0. neg.		2. >=61	1. male	0. neg.	1. Urban	1. Romania	2. Primary school	1. Yes	0. No	0. No		0. No	0. No	30	30	1. 5- <40	2. Present	1. Not present	1. Not present	1. Not present		0. neg.	0. neg.	0. neg.	0. neg.		.f. no TB	.f. no TB	.f. no TB	.f. no TB	.f. no TB	.f. no TB	.f. no TB	.f. no TB	.f. no TB	.f. no TB	.f. no TB	.f. no TB	.f. no TB	.f. no TB
0. No Tb	0. neg.		0. 19 to 40	1. male	0. neg.	1. Urban	1. Romania	3. Gymnasium	1. Yes	1. Yes	0. No	0. No	0. No	0. No	10	10	1. 5- <40	1. Not present	1. Not present	1. Not present	1. Not present		0. neg.	.x. not evaluable	0. neg.	.x. not evaluable		.f. no TB	.x. not evaluable	.f. no TB	.x. not evaluable	.f. no TB	.f. no TB	.f. no TB	.f. no TB	.f. no TB	.x. not evaluable	.f. no TB	.x. not evaluable	.f. no TB	.x. not evaluable
0. No Tb	0. neg.		0. 19 to 40	1. male	0. neg.	1. Urban	1. Romania	5. Lyceum	0. No		0. No		1. Yes	0. No	10	10	1. 5- <40	1. Not present	1. Not present	1. Not present	1. Not present		0. neg.	0. neg.	0. neg.	0. neg.		.f. no TB	.f. no TB	.f. no TB	.f. no TB	.f. no TB	.f. no TB	.f. no TB	.f. no TB	.f. no TB	.f. no TB	.f. no TB	.f. no TB	.f. no TB	.f. no TB
0. No Tb	0. neg.		1. 41 to 60	0. female	0. neg.	1. Urban	1. Romania	3. Gymnasium	0. No		0. No		1. Yes	0. No	30	30	1. 5- <40	1. Not present	1. Not present	1. Not present	1. Not present		0. neg.	0. neg.	0. neg.	0. neg.		.f. no TB	.f. no TB	.f. no TB	.f. no TB	.f. no TB	.f. no TB	.f. no TB	.f. no TB	.f. no TB	.f. no TB	.f. no TB	.f. no TB	.f. no TB	.f. no TB
1. Culture pos.	1. pos.		0. 19 to 40	1. male	0. neg.	2. Rural	1. Romania	5. Lyceum	1. Yes	0. No	0. No		0. No	0. No	15	15	1. 5- <40	1. Not present	1. Not present	1. Not present	1. Not present		0. neg.	1. pos.	1. pos.	1. pos.		0. sens.	0. sens.	0. sens.	0. sens.	0. sens.	0. sens.	0. sens.	0. sens.	0. sens.	0. sens.	0. sens.	0. sens.	0. sens.	0. sens.
1. Culture pos.	1. pos.		0. 19 to 40	1. male	0. neg.	1. Urban	1. Romania	4. Professional/vocational training	1. Yes	1. Yes	0. No		0. No	0. No	20	20	1. 5- <40	1. Not present	1. Not present	1. Not present	1. Not present		1. pos.	0. neg.	0. neg.	0. neg.		0. sens.	.f. no TB	0. sens.	.f. no TB	0. sens.	.f. no TB	1. resist.	.f. no TB	0. sens.	.f. no TB	0. sens.	.f. no TB	0. sens.	.f. no TB
0. No Tb	0. neg.		2. >=61	1. male	0. neg.	1. Urban	1. Romania	3. Gymnasium	1. Yes	1. Yes	1. Yes	0. No	0. No	0. No	25	25	1. 5- <40	1. Not present	1. Not present	1. Not present	1. Not present		0. neg.	0. neg.	0. neg.	0. neg.		.f. no TB	.f. no TB	.f. no TB	.f. no TB	.f. no TB	.f. no TB	.f. no TB	.f. no TB	.f. no TB	.f. no TB	.f. no TB	.f. no TB	.f. no TB	.f. no TB
1. Culture pos.	1. pos.		1. 41 to 60	1. male	0. neg.	1. Urban	1. Romania	5. Lyceum	1. Yes	1. Yes	0. No		0. No	0. No	10	10	1. 5- <40	1. Not present	1. Not present	1. Not present	1. Not present		0. neg.	0. neg.	0. neg.	0. neg.		0. sens.	.f. no TB	0. sens.	.f. no TB	0. sens.	.f. no TB	0. sens.	.f. no TB	0. sens.	.f. no TB	0. sens.	.f. no TB	0. sens.	.f. no TB
1. Culture pos.	1. pos.		0. 19 to 40	0. female	0. neg.	2. Rural	1. Romania	6. University (licensed)	1. Yes	1. Yes	0. No		0. No	0. No	15	15	1. 5- <40	1. Not present	1. Not present	1. Not present	1. Not present		1. pos.	1. pos.	1. pos.	1. pos.		0. sens.	.x. not evaluable	0. sens.	.x. not evaluable	0. sens.	.x. not evaluable	0. sens.	0. sens.	0. sens.	0. sens.	0. sens.	0. sens.	0. sens.	0. sens.
1. Culture pos.	1. pos.		2. >=61	1. male	0. neg.	1. Urban	1. Romania	3. Gymnasium	1. Yes	0. No	0. No		1. Yes	0. No	70	70	2. 40- <80	2. Present	1. Not present	2. Present	1. Not present		1. pos.	1. pos.	1. pos.	1. pos.		0. sens.	0. sens.	0. sens.	0. sens.	0. sens.	0. sens.	0. sens.	0. sens.	0. sens.	0. sens.	0. sens.	0. sens.	0. sens.	0. sens.
0. No Tb	0. neg.		2. >=61	1. male	0. neg.	1. Urban	1. Romania	3. Gymnasium	1. Yes	1. Yes	1. Yes	1. Yes	1. Yes	0. No	25	25	1. 5- <40	2. Present	1. Not present	1. Not present	1. Not present		0. neg.	0. neg.	0. neg.	1. pos.		.f. no TB	.f. no TB	.f. no TB	.f. no TB	.f. no TB	.f. no TB	.f. no TB	.f. no TB	.f. no TB	.x. not evaluable	.f. no TB	.x. not evaluable	.f. no TB	.x. not evaluable
0. No Tb	0. neg.		1. 41 to 60	1. male	0. neg.	1. Urban	1. Romania	3. Gymnasium	1. Yes	1. Yes	1. Yes	1. Yes	1. Yes	0. No	20	20	1. 5- <40	2. Present	1. Not present	1. Not present	1. Not present		0. neg.	0. neg.	0. neg.	1. pos.		.f. no TB	.f. no TB	.f. no TB	.f. no TB	.f. no TB	.f. no TB	.f. no TB	.f. no TB	.f. no TB	.x. not evaluable	.f. no TB	.x. not evaluable	.f. no TB	0. sens.
1. Culture pos.	1. pos.		0. 19 to 40	0. female	0. neg.	1. Urban	1. Romania	3. Gymnasium	1. Yes	0. No	0. No		0. No	1. Yes	60	100	3. 80- <130	1. Not present	1. Not present	1. Not present	1. Not present		0. neg.	1. pos.	1. pos.	1. pos.		0. sens.	.x. not evaluable	0. sens.	.x. not evaluable	0. sens.	.x. not evaluable	0. sens.	.x. not evaluable	0. sens.	.x. not evaluable	0. sens.	0. sens.	0. sens.	0. sens.
0. No Tb	0. neg.		0. 19 to 40	0. female	0. neg.	2. Rural	1. Romania	2. Primary school	0. No		1. Yes	1. Yes	0. No	1. Yes	25	65	2. 40- <80	1. Not present	1. Not present	1. Not present	1. Not present		0. neg.	0. neg.	0. neg.	0. neg.		.f. no TB	.f. no TB	.f. no TB	.f. no TB	.f. no TB	.f. no TB	.f. no TB	.f. no TB	.f. no TB	.f. no TB	.f. no TB	.f. no TB	.f. no TB	.f. no TB
.a. Cult. neg., but treatment initiated	0. neg.		0. 19 to 40	1. male	0. neg.	1. Urban	1. Romania	3. Gymnasium	1. Yes	1. Yes	0. No		0. No	0. No	20	20	1. 5- <40	1. Not present	1. Not present	1. Not present	1. Not present		0. neg.	0. neg.	0. neg.	0. neg.		.f. no TB	.f. no TB	.f. no TB	.f. no TB	.f. no TB	.f. no TB	.f. no TB	.f. no TB	.f. no TB	.f. no TB	.f. no TB	.f. no TB	.f. no TB	.f. no TB
1. Culture pos.	1. pos.		1. 41 to 60	1. male	0. neg.	2. Rural	1. Romania	4. Professional/vocational training	1. Yes	1. Yes	1. Yes	1. Yes	0. No	1. Yes	40	80	3. 80- <130	1. Not present	1. Not present	1. Not present	1. Not present		1. pos.	1. pos.	1. pos.	1. pos.		0. sens.	0. sens.	0. sens.	0. sens.	0. sens.	0. sens.	0. sens.	0. sens.	0. sens.	0. sens.	0. sens.	0. sens.	0. sens.	0. sens.
0. No Tb	0. neg.		2. >=61	0. female	0. neg.	1. Urban	1. Romania	4. Professional/vocational training	0. No		1. Yes	1. Yes	1. Yes	1. Yes	10	50	2. 40- <80	1. Not present	1. Not present	1. Not present	1. Not present		0. neg.	0. neg.	0. neg.	0. neg.		.f. no TB	.f. no TB	.f. no TB	.f. no TB	.f. no TB	.f. no TB	.f. no TB	.f. no TB	.f. no TB	.f. no TB	.f. no TB	.f. no TB	.f. no TB	.f. no TB
1. Culture pos.	1. pos.		1. 41 to 60	1. male	0. neg.	1. Urban	1. Romania	4. Professional/vocational training	1. Yes	1. Yes	1. Yes	1. Yes	1. Yes	0. No	25	25	1. 5- <40	1. Not present	1. Not present	1. Not present	1. Not present		0. neg.	1. pos.	0. neg.	0. neg.		0. sens.	0. sens.	0. sens.	0. sens.	0. sens.	.f. no TB	0. sens.	.f. no TB	0. sens.	.f. no TB	0. sens.	.f. no TB	0. sens.	.f. no TB
0. No Tb	0. neg.		1. 41 to 60	1. male	0. neg.	1. Urban	1. Romania	6. University (licensed)	1. Yes	0. No	1. Yes	0. No	0. No	0. No	10	10	1. 5- <40	1. Not present	1. Not present	1. Not present	1. Not present		0. neg.	0. neg.	0. neg.	0. neg.		.f. no TB	.f. no TB	.f. no TB	.f. no TB	.f. no TB	.f. no TB	.f. no TB	.f. no TB	.f. no TB	.f. no TB	.f. no TB	.f. no TB	.f. no TB	.f. no TB
1. Culture pos.	1. pos.		0. 19 to 40	1. male	0. neg.	1. Urban	1. Romania	3. Gymnasium	1. Yes	0. No	1. Yes	1. Yes	0. No	1. Yes	15	55	2. 40- <80	1. Not present	1. Not present	1. Not present	1. Not present		1. pos.	1. pos.	1. pos.	1. pos.		0. sens.	0. sens.	0. sens.	0. sens.	0. sens.	.x. not evaluable	0. sens.	.x. not evaluable	0. sens.	0. sens.	0. sens.	0. sens.	0. sens.	0. sens.
0. No Tb	0. neg.		2. >=61	1. male	0. neg.	2. Rural	1. Romania	5. Lyceum	1. Yes	1. Yes	1. Yes	1. Yes	1. Yes	0. No	30	30	1. 5- <40	1. Not present	1. Not present	1. Not present	1. Not present		0. neg.	0. neg.	0. neg.	0. neg.		.f. no TB	.f. no TB	.f. no TB	.f. no TB	.f. no TB	.f. no TB	.f. no TB	.f. no TB	.f. no TB	.f. no TB	.f. no TB	.f. no TB	.f. no TB	.f. no TB
1. Culture pos.	1. pos.		1. 41 to 60	0. female	0. neg.	1. Urban	1. Romania	3. Gymnasium	1. Yes	1. Yes	1. Yes	1. Yes	0. No	0. No	35	35	1. 5- <40	1. Not present	1. Not present	1. Not present	1. Not present		1. pos.	1. pos.	1. pos.	1. pos.		0. sens.	0. sens.	0. sens.	0. sens.	0. sens.	0. sens.	0. sens.	0. sens.	0. sens.	0. sens.	0. sens.	0. sens.	0. sens.	0. sens.
0. No Tb	0. neg.		2. >=61	0. female	0. neg.	1. Urban	1. Romania	6. University (licensed)	1. Yes	1. Yes	1. Yes	1. Yes	0. No	1. Yes	10	50	2. 40- <80	1. Not present	1. Not present	1. Not present	1. Not present		0. neg.	0. neg.	0. neg.	0. neg.		.f. no TB	.f. no TB	.f. no TB	.f. no TB	.f. no TB	.f. no TB	.f. no TB	.f. no TB	.f. no TB	.f. no TB	.f. no TB	.f. no TB	.f. no TB	.f. no TB
1. Culture pos.	1. pos.		0. 19 to 40	0. female	0. neg.	1. Urban	1. Romania	3. Gymnasium	1. Yes	1. Yes	1. Yes	1. Yes	0. No	1. Yes	30	70	2. 40- <80	1. Not present	1. Not present	1. Not present	1. Not present		1. pos.	1. pos.	1. pos.	1. pos.		0. sens.	0. sens.	0. sens.	0. sens.	0. sens.	0. sens.	0. sens.	0. sens.	0. sens.	0. sens.	0. sens.	0. sens.	0. sens.	0. sens.
.a. Cult. neg., but treatment initiated	0. neg.		0. 19 to 40	1. male	0. neg.	1. Urban	1. Romania	5. Lyceum	1. Yes	1. Yes	1. Yes	1. Yes	0. No	0. No	10	10	1. 5- <40	1. Not present	1. Not present	1. Not present	1. Not present		0. neg.	0. neg.	0. neg.	.x. not evaluable		.f. no TB	.f. no TB	.f. no TB	.f. no TB	.f. no TB	.f. no TB	.f. no TB	.f. no TB	.f. no TB	.x. not evaluable	.f. no TB	.x. not evaluable	.f. no TB	.x. not evaluable
0. No Tb	0. neg.		2. >=61	1. male	0. neg.	2. Rural	1. Romania	4. Professional/vocational training	0. No		1. Yes	0. No	1. Yes	0. No	5	5	1. 5- <40	2. Present	1. Not present	1. Not present	2. Present		0. neg.	0. neg.	0. neg.	0. neg.		.f. no TB	.f. no TB	.f. no TB	.f. no TB	.f. no TB	.f. no TB	.f. no TB	.f. no TB	.f. no TB	.f. no TB	.f. no TB	.f. no TB	.f. no TB	.f. no TB
1. Culture pos.	1. pos.		0. 19 to 40	1. male	0. neg.	1. Urban	1. Romania	6. University (licensed)	1. Yes	1. Yes	1. Yes	1. Yes	0. No	1. Yes	40	80	3. 80- <130	1. Not present	1. Not present	1. Not present	1. Not present		1. pos.	1. pos.	1. pos.	1. pos.		0. sens.	0. sens.	0. sens.	0. sens.	0. sens.	0. sens.	0. sens.	0. sens.	0. sens.	0. sens.	0. sens.	0. sens.	0. sens.	0. sens.
1. Culture pos.	1. pos.		0. 19 to 40	0. female	0. neg.	1. Urban	1. Romania	6. University (licensed)	0. No		1. Yes	1. Yes	0. No	1. Yes	30	70	2. 40- <80	1. Not present	1. Not present	1. Not present	1. Not present		1. pos.	1. pos.	1. pos.	1. pos.		0. sens.	.x. not evaluable	0. sens.	.x. not evaluable	0. sens.	.x. not evaluable	0. sens.	.x. not evaluable	0. sens.	0. sens.	0. sens.	0. sens.	0. sens.	0. sens.
1. Culture pos.	1. pos.		1. 41 to 60	1. male	0. neg.	1. Urban	1. Romania	5. Lyceum	1. Yes	1. Yes	1. Yes	1. Yes	0. No	1. Yes	40	80	3. 80- <130	1. Not present	1. Not present	1. Not present	1. Not present		1. pos.	1. pos.	1. pos.	1. pos.		0. sens.	0. sens.	0. sens.	0. sens.	0. sens.	.x. not evaluable	0. sens.	.x. not evaluable	0. sens.	0. sens.	0. sens.	0. sens.	0. sens.	0. sens.
1. Culture pos.	1. pos.		1. 41 to 60	0. female	0. neg.	1. Urban	1. Romania	7. Higher than University (Master/PhD)	1. Yes	0. No	1. Yes	1. Yes	0. No	0. No	7	7	1. 5- <40	1. Not present	1. Not present	1. Not present	1. Not present		0. neg.	1. pos.	1. pos.	1. pos.		0. sens.	.x. not evaluable	0. sens.	.x. not evaluable	0. sens.	.x. not evaluable	0. sens.	.x. not evaluable	0. sens.	.x. not evaluable	0. sens.	.x. not evaluable	0. sens.	0. sens.
1. Culture pos.	1. pos.		0. 19 to 40	0. female	0. neg.	2. Rural	1. Romania	6. University (licensed)	0. No		1. Yes	1. Yes	0. No	0. No	15	15	1. 5- <40	1. Not present	1. Not present	1. Not present	1. Not present		1. pos.	1. pos.	1. pos.	1. pos.		1. resist.	1. resist.	1. resist.	1. resist.	0. sens.	.x. not evaluable	0. sens.	0. sens.	1. resist.	1. resist.	0. sens.	0. sens.	0. sens.	0. sens.
.a. Cult. neg., but treatment initiated	0. neg.		1. 41 to 60	1. male	0. neg.	1. Urban	1. Romania	3. Gymnasium	1. Yes	0. No	1. Yes	1. Yes	0. No	0. No	10	10	1. 5- <40	1. Not present	1. Not present	1. Not present	1. Not present		0. neg.	0. neg.	0. neg.	0. neg.		.f. no TB	.f. no TB	.f. no TB	.f. no TB	.f. no TB	.f. no TB	.f. no TB	.f. no TB	.f. no TB	.f. no TB	.f. no TB	.f. no TB	.f. no TB	.f. no TB
0. No Tb	0. neg.		0. 19 to 40	1. male	0. neg.	1. Urban	1. Romania	3. Gymnasium	1. Yes	1. Yes	1. Yes	1. Yes	1. Yes	0. No	5	5	1. 5- <40	1. Not present	1. Not present	1. Not present	1. Not present		0. neg.	0. neg.	0. neg.	0. neg.		.f. no TB	.f. no TB	.f. no TB	.f. no TB	.f. no TB	.f. no TB	.f. no TB	.f. no TB	.f. no TB	.f. no TB	.f. no TB	.f. no TB	.f. no TB	.f. no TB
0. No Tb	0. neg.		0. 19 to 40	1. male	0. neg.	1. Urban	1. Romania	5. Lyceum	1. Yes	1. Yes	1. Yes	1. Yes	0. No	0. No	80	80	3. 80- <130	1. Not present	1. Not present	1. Not present	1. Not present		0. neg.	0. neg.	0. neg.	0. neg.		.f. no TB	.f. no TB	.f. no TB	.f. no TB	.f. no TB	.f. no TB	.f. no TB	.f. no TB	.f. no TB	.f. no TB	.f. no TB	.f. no TB	.f. no TB	.f. no TB
0. No Tb	0. neg.		1. 41 to 60	1. male	0. neg.	1. Urban	1. Romania	4. Professional/vocational training	1. Yes	0. No	1. Yes	1. Yes	1. Yes	0. No	45	45	2. 40- <80	2. Present	1. Not present	1. Not present	2. Present		0. neg.	0. neg.	0. neg.	0. neg.		.f. no TB	.f. no TB	.f. no TB	.f. no TB	.f. no TB	.f. no TB	.f. no TB	.f. no TB	.f. no TB	.f. no TB	.f. no TB	.f. no TB	.f. no TB	.f. no TB
1. Culture pos.	1. pos.		0. 19 to 40	1. male	0. neg.	2. Rural	1. Romania	5. Lyceum	1. Yes	1. Yes	1. Yes	1. Yes	0. No	1. Yes	80	120	3. 80- <130	1. Not present	1. Not present	1. Not present	1. Not present		1. pos.	1. pos.	1. pos.	1. pos.		1. resist.	1. resist.	1. resist.	.x. not evaluable	0. sens.	.x. not evaluable	0. sens.	.x. not evaluable	1. resist.	0. sens.	0. sens.	0. sens.	0. sens.	0. sens.
0. No Tb	0. neg.		2. >=61	1. male	0. neg.	1. Urban	1. Romania	5. Lyceum	1. Yes	0. No	1. Yes	1. Yes	1. Yes	0. No	45	45	2. 40- <80	1. Not present	1. Not present	1. Not present	1. Not present		0. neg.	0. neg.	0. neg.	0. neg.		.f. no TB	.f. no TB	.f. no TB	.f. no TB	.f. no TB	.f. no TB	.f. no TB	.f. no TB	.f. no TB	.f. no TB	.f. no TB	.f. no TB	.f. no TB	.f. no TB
0. No Tb	0. neg.		1. 41 to 60	1. male	0. neg.	1. Urban	1. Romania	3. Gymnasium	1. Yes	0. No	0. No		0. No	0. No	15	15	1. 5- <40	1. Not present	1. Not present	1. Not present	1. Not present		0. neg.	0. neg.	0. neg.	0. neg.		.f. no TB	.f. no TB	.f. no TB	.f. no TB	.f. no TB	.f. no TB	.f. no TB	.f. no TB	.f. no TB	.f. no TB	.f. no TB	.f. no TB	.f. no TB	.f. no TB
1. Culture pos.	1. pos.		0. 19 to 40	1. male	0. neg.	1. Urban	1. Romania	3. Gymnasium	1. Yes	1. Yes	0. No		0. No	0. No	20	20	1. 5- <40	1. Not present	1. Not present	1. Not present	1. Not present		1. pos.	1. pos.	1. pos.	1. pos.		0. sens.	.x. not evaluable	0. sens.	0. sens.	0. sens.	.x. not evaluable	0. sens.	.x. not evaluable	0. sens.	0. sens.	0. sens.	0. sens.	0. sens.	0. sens.
1. Culture pos.	1. pos.		1. 41 to 60	1. male	0. neg.	1. Urban	1. Romania	3. Gymnasium	1. Yes	1. Yes	1. Yes	1. Yes	1. Yes	0. No	40	40	2. 40- <80	1. Not present	1. Not present	1. Not present	1. Not present		1. pos.	1. pos.	1. pos.	0. neg.			.x. not evaluable		.x. not evaluable		.x. not evaluable		.x. not evaluable		.f. no TB		.f. no TB		.f. no TB
1. Culture pos.	1. pos.		0. 19 to 40	0. female	0. neg.	1. Urban	1. Romania	5. Lyceum	0. No		0. No		0. No	1. Yes	45	85	3. 80- <130	1. Not present	1. Not present	1. Not present	1. Not present		1. pos.	1. pos.	1. pos.	1. pos.		0. sens.	0. sens.	0. sens.	0. sens.	0. sens.	.x. not evaluable	0. sens.	.x. not evaluable	0. sens.	0. sens.	0. sens.	0. sens.	0. sens.	0. sens.
0. No Tb	0. neg.		1. 41 to 60	0. female	0. neg.	1. Urban	1. Romania	3. Gymnasium	0. No		0. No		0. No	0. No	10	10	1. 5- <40	1. Not present	1. Not present	1. Not present	1. Not present		0. neg.	0. neg.	0. neg.	0. neg.		.f. no TB	.f. no TB	.f. no TB	.f. no TB	.f. no TB	.f. no TB	.f. no TB	.f. no TB	.f. no TB	.f. no TB	.f. no TB	.f. no TB	.f. no TB	.f. no TB
0. No Tb	0. neg.		1. 41 to 60	0. female	0. neg.	1. Urban	1. Romania	5. Lyceum	1. Yes	1. Yes	0. No		1. Yes	0. No	40	40	2. 40- <80	2. Present	1. Not present	1. Not present	1. Not present		0. neg.	0. neg.	0. neg.	0. neg.		.f. no TB	.f. no TB	.f. no TB	.f. no TB	.f. no TB	.f. no TB	.f. no TB	.f. no TB	.f. no TB	.f. no TB	.f. no TB	.f. no TB	.f. no TB	.f. no TB
0. No Tb	0. neg.		1. 41 to 60	1. male	0. neg.	1. Urban	1. Romania	4. Professional/vocational training	1. Yes	0. No	1. Yes	1. Yes	1. Yes	.c. don't know	40	40	2. 40- <80	1. Not present	1. Not present	1. Not present	1. Not present		0. neg.	0. neg.	0. neg.	0. neg.		.f. no TB	.f. no TB	.f. no TB	.f. no TB	.f. no TB	.f. no TB	.f. no TB	.f. no TB	.f. no TB	.f. no TB	.f. no TB	.f. no TB	.f. no TB	.f. no TB
0. No Tb	0. neg.		1. 41 to 60	1. male	0. neg.	1. Urban	1. Romania	6. University (licensed)	0. No		1. Yes	1. Yes	1. Yes	0. No	45	45	2. 40- <80	2. Present	1. Not present	1. Not present	1. Not present		0. neg.	0. neg.	0. neg.	0. neg.		.f. no TB	.f. no TB	.f. no TB	.f. no TB	.f. no TB	.f. no TB	.f. no TB	.f. no TB	.f. no TB	.f. no TB	.f. no TB	.f. no TB	.f. no TB	.f. no TB
0. No Tb	0. neg.		2. >=61	1. male	0. neg.	1. Urban	1. Romania	4. Professional/vocational training	0. No		1. Yes	1. Yes	1. Yes	0. No	20	20	1. 5- <40	2. Present	1. Not present	1. Not present	1. Not present		0. neg.	0. neg.	0. neg.	.x. not evaluable		.f. no TB	.f. no TB	.f. no TB	.f. no TB	.f. no TB	.f. no TB	.f. no TB	.f. no TB	.f. no TB	.x. not evaluable	.f. no TB	.x. not evaluable	.f. no TB	.x. not evaluable
0. No Tb	0. neg.		2. >=61	1. male	0. neg.	1. Urban	1. Romania	3. Gymnasium	1. Yes	0. No	1. Yes	1. Yes	0. No	0. No	40	40	2. 40- <80	2. Present	1. Not present	1. Not present	1. Not present		0. neg.	0. neg.	0. neg.	.x. not evaluable		.f. no TB	.f. no TB	.f. no TB	.f. no TB	.f. no TB	.f. no TB	.f. no TB	.f. no TB	.f. no TB	.x. not evaluable	.f. no TB	.x. not evaluable	.f. no TB	.x. not evaluable
0. No Tb	0. neg.		0. 19 to 40	1. male	0. neg.	1. Urban	1. Romania	6. University (licensed)	0. No		0. No		0. No	1. Yes	40	40	2. 40- <80	1. Not present	1. Not present	1. Not present	1. Not present		0. neg.	0. neg.	0. neg.	.x. not evaluable		.f. no TB	.f. no TB	.f. no TB	.f. no TB	.f. no TB	.f. no TB	.f. no TB	.f. no TB	.f. no TB	.x. not evaluable	.f. no TB	.x. not evaluable	.f. no TB	.x. not evaluable
1. Culture pos.	1. pos.		1. 41 to 60	1. male	0. neg.	1. Urban	1. Romania	3. Gymnasium	1. Yes	1. Yes	0. No		0. No	1. Yes	25	65	2. 40- <80	1. Not present	1. Not present	1. Not present	2. Present		1. pos.	1. pos.	1. pos.	1. pos.		0. sens.	0. sens.	0. sens.	0. sens.	0. sens.	.x. not evaluable	0. sens.	.x. not evaluable	0. sens.	0. sens.	0. sens.	0. sens.	0. sens.	0. sens.
1. Culture pos.	1. pos.		1. 41 to 60	1. male	0. neg.	1. Urban	1. Romania	5. Lyceum	1. Yes	1. Yes	0. No		0. No	1. Yes	50	90	3. 80- <130	1. Not present	1. Not present	1. Not present	1. Not present		1. pos.	0. neg.	0. neg.	.x. not evaluable		0. sens.	.f. no TB	0. sens.	.f. no TB	0. sens.	.f. no TB	0. sens.	.f. no TB	0. sens.	.x. not evaluable	0. sens.	.x. not evaluable	0. sens.	.x. not evaluable
0. No Tb	0. neg.		1. 41 to 60	1. male	0. neg.	1. Urban	1. Romania	3. Gymnasium	1. Yes	1. Yes	1. Yes	1. Yes	0. No	1. Yes	30	70	2. 40- <80	1. Not present	1. Not present	1. Not present	1. Not present		0. neg.	1. pos.	1. pos.	1. pos.		.f. no TB	0. sens.	.f. no TB	0. sens.	.f. no TB	.x. not evaluable	.f. no TB	.x. not evaluable	.f. no TB	.x. not evaluable	.f. no TB	.x. not evaluable	.f. no TB	0. sens.
0. No Tb	0. neg.		1. 41 to 60	1. male	0. neg.	1. Urban	1. Romania	4. Professional/vocational training	1. Yes	1. Yes	1. Yes	1. Yes	1. Yes	0. No	20	20	1. 5- <40	2. Present	1. Not present	1. Not present	1. Not present		0. neg.	0. neg.	0. neg.	0. neg.		.f. no TB	.f. no TB	.f. no TB	.f. no TB	.f. no TB	.f. no TB	.f. no TB	.f. no TB	.f. no TB	.f. no TB	.f. no TB	.f. no TB	.f. no TB	.f. no TB
0. No Tb	0. neg.		1. 41 to 60	0. female	0. neg.	1. Urban	1. Romania	5. Lyceum	0. No		0. No		0. No	.c. don't know	15	15	1. 5- <40	1. Not present	1. Not present	1. Not present	1. Not present		0. neg.	0. neg.	0. neg.	0. neg.		.f. no TB	.f. no TB	.f. no TB	.f. no TB	.f. no TB	.f. no TB	.f. no TB	.f. no TB	.f. no TB	.f. no TB	.f. no TB	.f. no TB	.f. no TB	.f. no TB
0. No Tb	0. neg.		2. >=61	1. male	0. neg.	1. Urban	1. Romania	3. Gymnasium	1. Yes	1. Yes	0. No		1. Yes	.c. don't know	40	40	2. 40- <80	2. Present	1. Not present	1. Not present	1. Not present		0. neg.	0. neg.	0. neg.	.x. not evaluable		.f. no TB	.f. no TB	.f. no TB	.f. no TB	.f. no TB	.f. no TB	.f. no TB	.f. no TB	.f. no TB	.x. not evaluable	.f. no TB	.x. not evaluable	.f. no TB	.x. not evaluable
0. No Tb	0. neg.		2. >=61	1. male	0. neg.	1. Urban	1. Romania	3. Gymnasium	1. Yes	1. Yes	0. No		1. Yes	1. Yes	40	80	3. 80- <130	1. Not present	1. Not present	1. Not present	1. Not present		0. neg.	0. neg.	0. neg.	0. neg.		.f. no TB	.f. no TB	.f. no TB	.f. no TB	.f. no TB	.f. no TB	.f. no TB	.f. no TB	.f. no TB	.f. no TB	.f. no TB	.f. no TB	.f. no TB	.f. no TB
1. Culture pos.	1. pos.		1. 41 to 60	1. male	0. neg.	1. Urban	1. Romania	4. Professional/vocational training	1. Yes	1. Yes	1. Yes	1. Yes	0. No	0. No	30	30	1. 5- <40	1. Not present	1. Not present	1. Not present	1. Not present		1. pos.	1. pos.	1. pos.	1. pos.		0. sens.	.x. not evaluable	0. sens.	.x. not evaluable	0. sens.	.x. not evaluable	0. sens.	.x. not evaluable	0. sens.	0. sens.	0. sens.	0. sens.	0. sens.	0. sens.
1. Culture pos.	1. pos.		0. 19 to 40	1. male	0. neg.	1. Urban	1. Romania	3. Gymnasium	1. Yes	1. Yes	0. No		1. Yes	0. No	30	30	1. 5- <40	1. Not present	1. Not present	1. Not present	1. Not present		0. neg.	0. neg.	0. neg.	0. neg.			.f. no TB		.f. no TB		.f. no TB		.f. no TB		.f. no TB		.f. no TB		.f. no TB
.m. Cult. contaminated	.m. cont.		2. >=61	0. female	0. neg.	1. Urban	1. Romania	3. Gymnasium	0. No		0. No		0. No	0. No	35	35	1. 5- <40	2. Present	1. Not present	1. Not present	1. Not present		0. neg.	0. neg.	0. neg.	0. neg.			.f. no TB		.f. no TB		.f. no TB		.f. no TB		.f. no TB		.f. no TB		.f. no TB
0. No Tb	0. neg.		1. 41 to 60	1. male	0. neg.	1. Urban	1. Romania	2. Primary school	1. Yes	0. No	1. Yes	0. No	1. Yes	0. No	35	35	1. 5- <40	2. Present	1. Not present	1. Not present	1. Not present		0. neg.	0. neg.	0. neg.	0. neg.		.f. no TB	.f. no TB	.f. no TB	.f. no TB	.f. no TB	.f. no TB	.f. no TB	.f. no TB	.f. no TB	.f. no TB	.f. no TB	.f. no TB	.f. no TB	.f. no TB
1. Culture pos.	1. pos.		0. 19 to 40	1. male	0. neg.	1. Urban	1. Romania	6. University (licensed)	1. Yes	0. No	1. Yes	1. Yes	1. Yes	1. Yes	75	115	3. 80- <130	1. Not present	1. Not present	1. Not present	1. Not present		1. pos.	1. pos.	1. pos.	1. pos.		0. sens.	.x. not evaluable	0. sens.	.x. not evaluable	0. sens.	.x. not evaluable	0. sens.	.x. not evaluable	0. sens.	0. sens.	0. sens.	0. sens.	0. sens.	0. sens.
1. Culture pos.	1. pos.		1. 41 to 60	1. male	0. neg.	2. Rural	1. Romania	4. Professional/vocational training	1. Yes	1. Yes	1. Yes	1. Yes	0. No	0. No	15	15	1. 5- <40	1. Not present	1. Not present	1. Not present	1. Not present		1. pos.	1. pos.	1. pos.	1. pos.		0. sens.	0. sens.	0. sens.	0. sens.	0. sens.	.x. not evaluable	0. sens.	.x. not evaluable	0. sens.	0. sens.	0. sens.	0. sens.	0. sens.	0. sens.
1. Culture pos.	1. pos.		1. 41 to 60	1. male	0. neg.	2. Rural	1. Romania	4. Professional/vocational training	1. Yes	1. Yes	1. Yes	1. Yes	0. No	0. No	60	60	2. 40- <80	1. Not present	1. Not present	1. Not present	1. Not present		1. pos.	1. pos.	1. pos.	1. pos.		0. sens.	0. sens.	0. sens.	0. sens.	0. sens.	.x. not evaluable	0. sens.	.x. not evaluable	0. sens.	.x. not evaluable	0. sens.	0. sens.	0. sens.	0. sens.
1. Culture pos.	1. pos.		1. 41 to 60	1. male	0. neg.	1. Urban	1. Romania	4. Professional/vocational training	1. Yes	1. Yes	1. Yes	1. Yes	0. No	0. No	15	15	1. 5- <40	1. Not present	1. Not present	1. Not present	1. Not present		1. pos.	1. pos.	1. pos.	1. pos.		0. sens.	0. sens.	0. sens.	.x. not evaluable	0. sens.	.x. not evaluable	0. sens.	.x. not evaluable	0. sens.	0. sens.	0. sens.	0. sens.	0. sens.	0. sens.
1. Culture pos.	1. pos.		0. 19 to 40	1. male	0. neg.	2. Rural	1. Romania	3. Gymnasium	1. Yes	1. Yes	1. Yes	1. Yes	0. No	1. Yes	70	115	3. 80- <130	1. Not present	1. Not present	1. Not present	1. Not present		1. pos.	0. neg.	0. neg.	1. pos.		0. sens.	.f. no TB	0. sens.	.f. no TB	0. sens.	.f. no TB	0. sens.	.f. no TB	0. sens.	0. sens.	0. sens.	0. sens.	0. sens.	0. sens.
0. No Tb	0. neg.		2. >=61	1. male	0. neg.	2. Rural	1. Romania	6. University (licensed)	1. Yes	0. No	1. Yes	1. Yes	0. No	0. No	25	25	1. 5- <40	1. Not present	2. Present	1. Not present	1. Not present		0. neg.	0. neg.	0. neg.	0. neg.		.f. no TB	.f. no TB	.f. no TB	.f. no TB	.f. no TB	.f. no TB	.f. no TB	.f. no TB	.f. no TB	.f. no TB	.f. no TB	.f. no TB	.f. no TB	.f. no TB
0. No Tb	0. neg.		2. >=61	0. female	0. neg.	2. Rural	1. Romania	2. Primary school	0. No		1. Yes	1. Yes	0. No	0. No	10	10	1. 5- <40	1. Not present	1. Not present	1. Not present	1. Not present		0. neg.	0. neg.	0. neg.	0. neg.		.f. no TB	.f. no TB	.f. no TB	.f. no TB	.f. no TB	.f. no TB	.f. no TB	.f. no TB	.f. no TB	.f. no TB	.f. no TB	.f. no TB	.f. no TB	.f. no TB
0. No Tb	0. neg.		1. 41 to 60	1. male	0. neg.	1. Urban	1. Romania	4. Professional/vocational training	1. Yes	1. Yes	1. Yes	1. Yes	1. Yes	0. No	35	35	1. 5- <40	2. Present	1. Not present	1. Not present	1. Not present		0. neg.	0. neg.	0. neg.	0. neg.		.f. no TB	.f. no TB	.f. no TB	.f. no TB	.f. no TB	.f. no TB	.f. no TB	.f. no TB	.f. no TB	.f. no TB	.f. no TB	.f. no TB	.f. no TB	.f. no TB
.a. Cult. neg., but treatment initiated	0. neg.		1. 41 to 60	1. male	0. neg.	2. Rural	1. Romania	6. University (licensed)	0. No		1. Yes	1. Yes	0. No	0. No	15	15	1. 5- <40	1. Not present	2. Present	1. Not present	1. Not present		0. neg.	0. neg.	0. neg.	0. neg.		.f. no TB	.f. no TB	.f. no TB	.f. no TB	.f. no TB	.f. no TB	.f. no TB	.f. no TB	.f. no TB	.f. no TB	.f. no TB	.f. no TB	.f. no TB	.f. no TB
.a. Cult. neg., but treatment initiated	0. neg.		1. 41 to 60	1. male	0. neg.	2. Rural	1. Romania	4. Professional/vocational training	1. Yes	1. Yes	1. Yes	1. Yes	0. No	0. No	12	12	1. 5- <40	1. Not present	1. Not present	1. Not present	1. Not present		0. neg.	0. neg.	0. neg.	0. neg.		.f. no TB	.f. no TB	.f. no TB	.f. no TB	.f. no TB	.f. no TB	.f. no TB	.f. no TB	.f. no TB	.f. no TB	.f. no TB	.f. no TB	.f. no TB	.f. no TB
1. Culture pos.	1. pos.		1. 41 to 60	0. female	0. neg.	1. Urban	1. Romania	7. Higher than University (Master/PhD)	0. No		1. Yes	1. Yes	0. No	0. No	10	10	1. 5- <40	1. Not present	1. Not present	1. Not present	1. Not present		0. neg.	0. neg.	0. neg.	0. neg.		0. sens.	.f. no TB	0. sens.	.f. no TB	0. sens.	.f. no TB	0. sens.	.f. no TB	0. sens.	.f. no TB	0. sens.	.f. no TB	0. sens.	.f. no TB
0. No Tb	0. neg.		1. 41 to 60	1. male	0. neg.	1. Urban	1. Romania	5. Lyceum	1. Yes	1. Yes	1. Yes	1. Yes	0. No	0. No	5	5	1. 5- <40	1. Not present	1. Not present	1. Not present	2. Present		0. neg.	0. neg.	0. neg.	0. neg.		.f. no TB	.f. no TB	.f. no TB	.f. no TB	.f. no TB	.f. no TB	.f. no TB	.f. no TB	.f. no TB	.f. no TB	.f. no TB	.f. no TB	.f. no TB	.f. no TB
1. Culture pos.	1. pos.		0. 19 to 40	0. female	0. neg.	1. Urban	1. Romania	5. Lyceum	1. Yes	0. No	1. Yes	1. Yes	0. No	0. No	15	15	1. 5- <40	1. Not present	1. Not present	1. Not present	1. Not present		1. pos.	1. pos.	1. pos.	1. pos.		0. sens.	.x. not evaluable	0. sens.	.x. not evaluable	0. sens.	.x. not evaluable	0. sens.	.x. not evaluable	0. sens.	0. sens.	0. sens.	0. sens.	0. sens.	0. sens.
1. Culture pos.	1. pos.		0. 19 to 40	1. male	0. neg.	2. Rural	1. Romania	4. Professional/vocational training	1. Yes	0. No	1. Yes	1. Yes	0. No	1. Yes	30	70	2. 40- <80	1. Not present	1. Not present	1. Not present	1. Not present		1. pos.	1. pos.	1. pos.	1. pos.		0. sens.	0. sens.	0. sens.	0. sens.	0. sens.	0. sens.	0. sens.	0. sens.	0. sens.	0. sens.	0. sens.	0. sens.	0. sens.	0. sens.
0. No Tb	0. neg.		2. >=61	1. male	0. neg.	2. Rural	1. Romania	4. Professional/vocational training	1. Yes	0. No	1. Yes	1. Yes	1. Yes	0. No	35	35	1. 5- <40	1. Not present	1. Not present	1. Not present	1. Not present		0. neg.	0. neg.	0. neg.	0. neg.		.f. no TB	.f. no TB	.f. no TB	.f. no TB	.f. no TB	.f. no TB	.f. no TB	.f. no TB	.f. no TB	.f. no TB	.f. no TB	.f. no TB	.f. no TB	.f. no TB
0. No Tb	0. neg.		2. >=61	1. male	0. neg.	2. Rural	1. Romania	4. Professional/vocational training	1. Yes	1. Yes	1. Yes	1. Yes	0. No	0. No	10	10	1. 5- <40	1. Not present	1. Not present	1. Not present	1. Not present		0. neg.	0. neg.	0. neg.	0. neg.		.f. no TB	.f. no TB	.f. no TB	.f. no TB	.f. no TB	.f. no TB	.f. no TB	.f. no TB	.f. no TB	.f. no TB	.f. no TB	.f. no TB	.f. no TB	.f. no TB
1. Culture pos.	1. pos.		1. 41 to 60	1. male	0. neg.	1. Urban	1. Romania	5. Lyceum	1. Yes	1. Yes	1. Yes	1. Yes	0. No	0. No	30	30	1. 5- <40	1. Not present	1. Not present	1. Not present	1. Not present		0. neg.	0. neg.	0. neg.	1. pos.		0. sens.	.f. no TB	0. sens.	.f. no TB	0. sens.	.f. no TB	0. sens.	.f. no TB	0. sens.	.x. not evaluable	0. sens.	.x. not evaluable	0. sens.	.x. not evaluable
0. No Tb	0. neg.		1. 41 to 60	0. female	0. neg.	1. Urban	1. Romania	4. Professional/vocational training	0. No		0. No		0. No	0. No	30	30	1. 5- <40	1. Not present	1. Not present	1. Not present	1. Not present		0. neg.	0. neg.	0. neg.	0. neg.		.f. no TB	.f. no TB	.f. no TB	.f. no TB	.f. no TB	.f. no TB	.f. no TB	.f. no TB	.f. no TB	.f. no TB	.f. no TB	.f. no TB	.f. no TB	.f. no TB
0. No Tb	0. neg.		1. 41 to 60	0. female	0. neg.	1. Urban	1. Romania	6. University (licensed)	1. Yes	1. Yes	1. Yes	1. Yes	0. No	1. Yes	7	47	2. 40- <80	1. Not present	1. Not present	1. Not present	1. Not present		0. neg.	.x. not evaluable	0. neg.	0. neg.		.f. no TB	.x. not evaluable	.f. no TB	.x. not evaluable	.f. no TB	.f. no TB	.f. no TB	.f. no TB	.f. no TB	.f. no TB	.f. no TB	.f. no TB	.f. no TB	.f. no TB
1. Culture pos.	1. pos.		1. 41 to 60	1. male	0. neg.	1. Urban	1. Romania	5. Lyceum	1. Yes	0. No	1. Yes	1. Yes	0. No	1. Yes	80	120	3. 80- <130	1. Not present	1. Not present	1. Not present	1. Not present		1. pos.	1. pos.	1. pos.	1. pos.		0. sens.	0. sens.	0. sens.	1. resist.	0. sens.	.x. not evaluable	0. sens.	0. sens.	0. sens.	0. sens.	0. sens.	0. sens.	0. sens.	0. sens.
0. No Tb	0. neg.		1. 41 to 60	1. male	0. neg.	2. Rural	1. Romania	4. Professional/vocational training	1. Yes	1. Yes	1. Yes	1. Yes	0. No	0. No	5	5	1. 5- <40	1. Not present	1. Not present	1. Not present	1. Not present		0. neg.	0. neg.	0. neg.	0. neg.		.f. no TB	.f. no TB	.f. no TB	.f. no TB	.f. no TB	.f. no TB	.f. no TB	.f. no TB	.f. no TB	.f. no TB	.f. no TB	.f. no TB	.f. no TB	.f. no TB
0. No Tb	0. neg.		2. >=61	1. male	0. neg.	1. Urban	1. Romania	4. Professional/vocational training	0. No		1. Yes	1. Yes	1. Yes	1. Yes	55	95	3. 80- <130	2. Present	1. Not present	1. Not present	1. Not present		0. neg.	.x. not evaluable	0. neg.	.x. not evaluable		.f. no TB	.x. not evaluable	.f. no TB	.x. not evaluable	.f. no TB	.f. no TB	.f. no TB	.f. no TB	.f. no TB	.x. not evaluable	.f. no TB	.x. not evaluable	.f. no TB	.x. not evaluable
0. No Tb	0. neg.		2. >=61	0. female	0. neg.	1. Urban	1. Romania	6. University (licensed)	1. Yes	1. Yes	1. Yes	1. Yes	0. No	1. Yes	7	47	2. 40- <80	1. Not present	1. Not present	1. Not present	2. Present		0. neg.	0. neg.	0. neg.	0. neg.		.f. no TB	.f. no TB	.f. no TB	.f. no TB	.f. no TB	.f. no TB	.f. no TB	.f. no TB	.f. no TB	.f. no TB	.f. no TB	.f. no TB	.f. no TB	.f. no TB
0. No Tb	0. neg.		1. 41 to 60	0. female	0. neg.	2. Rural	1. Romania	4. Professional/vocational training	1. Yes	1. Yes	1. Yes	1. Yes	0. No	0. No	17	17	1. 5- <40	1. Not present	1. Not present	1. Not present	1. Not present		0. neg.	0. neg.	0. neg.	0. neg.		.f. no TB	.f. no TB	.f. no TB	.f. no TB	.f. no TB	.f. no TB	.f. no TB	.f. no TB	.f. no TB	.f. no TB	.f. no TB	.f. no TB	.f. no TB	.f. no TB
0. No Tb	0. neg.		0. 19 to 40	1. male	0. neg.	1. Urban	1. Romania	3. Gymnasium	1. Yes	1. Yes	1. Yes	1. Yes	0. No	0. No	5	5	1. 5- <40	1. Not present	1. Not present	1. Not present	1. Not present		0. neg.	0. neg.	0. neg.	0. neg.		.f. no TB	.f. no TB	.f. no TB	.f. no TB	.f. no TB	.f. no TB	.f. no TB	.f. no TB	.f. no TB	.f. no TB	.f. no TB	.f. no TB	.f. no TB	.f. no TB
1. Culture pos.	1. pos.		1. 41 to 60	1. male	0. neg.	2. Rural	1. Romania	4. Professional/vocational training	1. Yes	1. Yes	1. Yes	1. Yes	0. No	0. No	45	45	2. 40- <80	1. Not present	1. Not present	1. Not present	1. Not present		1. pos.	1. pos.	1. pos.	1. pos.		0. sens.	0. sens.	0. sens.	0. sens.	0. sens.	.x. not evaluable	0. sens.	0. sens.	0. sens.	0. sens.	0. sens.	0. sens.	0. sens.	0. sens.
1. Culture pos.	1. pos.		0. 19 to 40	1. male	0. neg.	2. Rural	1. Romania	4. Professional/vocational training	1. Yes	1. Yes	1. Yes	0. No	0. No	1. Yes	80	120	3. 80- <130	1. Not present	1. Not present	1. Not present	1. Not present		1. pos.	1. pos.	1. pos.	1. pos.		0. sens.	0. sens.	0. sens.	0. sens.	0. sens.	0. sens.	0. sens.	0. sens.	0. sens.	0. sens.	0. sens.	0. sens.	0. sens.	0. sens.
1. Culture pos.	1. pos.		1. 41 to 60	0. female	0. neg.	1. Urban	1. Romania	6. University (licensed)	0. No		1. Yes	1. Yes	1. Yes	0. No	30	30	1. 5- <40	1. Not present	1. Not present	1. Not present	1. Not present		1. pos.	1. pos.	1. pos.	1. pos.		0. sens.	0. sens.	0. sens.	0. sens.	1. resist.	1. resist.	0. sens.	0. sens.	0. sens.	0. sens.	0. sens.	0. sens.	0. sens.	0. sens.
.a. Cult. neg., but treatment initiated	0. neg.		1. 41 to 60	0. female	0. neg.	1. Urban	1. Romania	4. Professional/vocational training	0. No		1. Yes	1. Yes	1. Yes	1. Yes	75	115	3. 80- <130	1. Not present	1. Not present	1. Not present	1. Not present		0. neg.	0. neg.	0. neg.	0. neg.		.f. no TB	.f. no TB	.f. no TB	.f. no TB	.f. no TB	.f. no TB	.f. no TB	.f. no TB	.f. no TB	.f. no TB	.f. no TB	.f. no TB	.f. no TB	.f. no TB
0. No Tb	0. neg.		2. >=61	0. female	0. neg.	1. Urban	1. Romania	7. Higher than University (Master/PhD)	0. No		1. Yes	1. Yes	1. Yes	0. No	10	10	1. 5- <40	1. Not present	1. Not present	1. Not present	1. Not present		0. neg.	0. neg.	0. neg.	0. neg.		.f. no TB	.f. no TB	.f. no TB	.f. no TB	.f. no TB	.f. no TB	.f. no TB	.f. no TB	.f. no TB	.f. no TB	.f. no TB	.f. no TB	.f. no TB	.f. no TB
1. Culture pos.	1. pos.		0. 19 to 40	1. male	0. neg.	2. Rural	1. Romania	3. Gymnasium	1. Yes	1. Yes	1. Yes	1. Yes	0. No	1. Yes	60	100	3. 80- <130	1. Not present	1. Not present	1. Not present	1. Not present		0. neg.	1. pos.	1. pos.	1. pos.		0. sens.	0. sens.	0. sens.	0. sens.	0. sens.	.x. not evaluable	0. sens.	.x. not evaluable	0. sens.	0. sens.	0. sens.	0. sens.	0. sens.	0. sens.
0. No Tb	0. neg.		1. 41 to 60	1. male	0. neg.	1. Urban	1. Romania	4. Professional/vocational training	1. Yes	1. Yes	1. Yes	1. Yes	0. No	0. No	5	5	1. 5- <40	2. Present	1. Not present	1. Not present	1. Not present		0. neg.	0. neg.	0. neg.	0. neg.		.f. no TB	.f. no TB	.f. no TB	.f. no TB	.f. no TB	.f. no TB	.f. no TB	.f. no TB	.f. no TB	.f. no TB	.f. no TB	.f. no TB	.f. no TB	.f. no TB
0. No Tb	0. neg.		0. 19 to 40	1. male	0. neg.	2. Rural	1. Romania	5. Lyceum	1. Yes	1. Yes	1. Yes	1. Yes	0. No	0. No	70	70	2. 40- <80	1. Not present	1. Not present	1. Not present	1. Not present		0. neg.	0. neg.	0. neg.	0. neg.		.f. no TB	.f. no TB	.f. no TB	.f. no TB	.f. no TB	.f. no TB	.f. no TB	.f. no TB	.f. no TB	.f. no TB	.f. no TB	.f. no TB	.f. no TB	.f. no TB
1. Culture pos.	1. pos.		0. 19 to 40	0. female	0. neg.	1. Urban	1. Romania	6. University (licensed)	0. No		1. Yes	1. Yes	0. No	0. No	5	5	1. 5- <40	1. Not present	1. Not present	1. Not present	1. Not present		0. neg.	0. neg.	0. neg.	0. neg.		0. sens.	.f. no TB	0. sens.	.f. no TB	0. sens.	.f. no TB	0. sens.	.f. no TB	0. sens.	.f. no TB	0. sens.	.f. no TB	0. sens.	.f. no TB
1. Culture pos.	1. pos.		0. 19 to 40	1. male	1. pos.	1. Urban	2. Other	5. Lyceum	1. Yes	1. Yes	1. Yes	1. Yes	1. Yes	0. No	20	20	1. 5- <40	1. Not present	1. Not present	1. Not present	1. Not present		1. pos.	1. pos.	1. pos.	1. pos.		1. resist.	1. resist.	1. resist.	1. resist.	0. sens.	.x. not evaluable	0. sens.	0. sens.	1. resist.	1. resist.	1. resist.	0. sens.	0. sens.	0. sens.
0. No Tb	0. neg.		1. 41 to 60	1. male	0. neg.	2. Rural	1. Romania	5. Lyceum	1. Yes	1. Yes	1. Yes	1. Yes	1. Yes	0. No	10	10	1. 5- <40	1. Not present	1. Not present	1. Not present	1. Not present		0. neg.	0. neg.	0. neg.	0. neg.		.f. no TB	.f. no TB	.f. no TB	.f. no TB	.f. no TB	.f. no TB	.f. no TB	.f. no TB	.f. no TB	.f. no TB	.f. no TB	.f. no TB	.f. no TB	.f. no TB
1. Culture pos.	1. pos.		1. 41 to 60	1. male	0. neg.	1. Urban	1. Romania	5. Lyceum	1. Yes	1. Yes	1. Yes	1. Yes	0. No	1. Yes	50	90	3. 80- <130	1. Not present	1. Not present	1. Not present	1. Not present		1. pos.	1. pos.	1. pos.	1. pos.		0. sens.	0. sens.	0. sens.	0. sens.	0. sens.	.x. not evaluable	0. sens.	0. sens.	0. sens.	0. sens.	0. sens.	0. sens.	0. sens.	0. sens.
.a. Cult. neg., but treatment initiated	0. neg.		1. 41 to 60	0. female	0. neg.	1. Urban	1. Romania	7. Higher than University (Master/PhD)	1. Yes	1. Yes	1. Yes	1. Yes	0. No	0. No	10	10	1. 5- <40	1. Not present	1. Not present	1. Not present	1. Not present		0. neg.	0. neg.	0. neg.	0. neg.		.f. no TB	.f. no TB	.f. no TB	.f. no TB	.f. no TB	.f. no TB	.f. no TB	.f. no TB	.f. no TB	.f. no TB	.f. no TB	.f. no TB	.f. no TB	.f. no TB
1. Culture pos.	1. pos.		0. 19 to 40	0. female	0. neg.	2. Rural	1. Romania	5. Lyceum	1. Yes	1. Yes	0. No		0. No	0. No	17	17	1. 5- <40	1. Not present	1. Not present	1. Not present	1. Not present		1. pos.	1. pos.	1. pos.	1. pos.		0. sens.	0. sens.	0. sens.	0. sens.	0. sens.	.x. not evaluable	0. sens.	.x. not evaluable	0. sens.	0. sens.	0. sens.	0. sens.	0. sens.	0. sens.
1. Culture pos.	1. pos.		2. >=61	1. male	0. neg.	1. Urban	1. Romania	4. Professional/vocational training	1. Yes	1. Yes	1. Yes	1. Yes	0. No	1. Yes	50	90	3. 80- <130	1. Not present	1. Not present	1. Not present	1. Not present		1. pos.	1. pos.	1. pos.	1. pos.		0. sens.	0. sens.	0. sens.	0. sens.	0. sens.	.x. not evaluable	0. sens.	.x. not evaluable	0. sens.	0. sens.	0. sens.	0. sens.	0. sens.	0. sens.
0. No Tb	0. neg.		1. 41 to 60	1. male	0. neg.	1. Urban	1. Romania	4. Professional/vocational training	1. Yes	1. Yes	1. Yes	1. Yes	1. Yes	0. No	5	5	1. 5- <40	1. Not present	1. Not present	1. Not present	1. Not present		0. neg.	0. neg.	0. neg.	0. neg.		.f. no TB	.f. no TB	.f. no TB	.f. no TB	.f. no TB	.f. no TB	.f. no TB	.f. no TB	.f. no TB	.f. no TB	.f. no TB	.f. no TB	.f. no TB	.f. no TB
0. No Tb	0. neg.		2. >=61	1. male	0. neg.	1. Urban	1. Romania	4. Professional/vocational training	1. Yes	0. No	1. Yes	0. No	1. Yes	0. No	5	5	1. 5- <40	1. Not present	1. Not present	1. Not present	1. Not present		0. neg.	0. neg.	0. neg.	0. neg.		.f. no TB	.f. no TB	.f. no TB	.f. no TB	.f. no TB	.f. no TB	.f. no TB	.f. no TB	.f. no TB	.f. no TB	.f. no TB	.f. no TB	.f. no TB	.f. no TB
0. No Tb	0. neg.		0. 19 to 40	1. male	0. neg.	1. Urban	1. Romania	4. Professional/vocational training	0. No		1. Yes	1. Yes	1. Yes	1. Yes	35	75	2. 40- <80	1. Not present	1. Not present	1. Not present	1. Not present		0. neg.	0. neg.	0. neg.	0. neg.		.f. no TB	.f. no TB	.f. no TB	.f. no TB	.f. no TB	.f. no TB	.f. no TB	.f. no TB	.f. no TB	.f. no TB	.f. no TB	.f. no TB	.f. no TB	.f. no TB
1. Culture pos.	1. pos.		1. 41 to 60	1. male	0. neg.	2. Rural	1. Romania	5. Lyceum	1. Yes	1. Yes	1. Yes	1. Yes	0. No	1. Yes	35	75	2. 40- <80	1. Not present	1. Not present	1. Not present	1. Not present		1. pos.	1. pos.	1. pos.	1. pos.		0. sens.	0. sens.	0. sens.	0. sens.	0. sens.	.x. not evaluable	0. sens.	.x. not evaluable	0. sens.	0. sens.	0. sens.	0. sens.	0. sens.	0. sens.
1. Culture pos.	1. pos.		0. 19 to 40	1. male	0. neg.	2. Rural	1. Romania	3. Gymnasium	0. No		1. Yes	1. Yes	0. No	1. Yes	30	70	2. 40- <80	1. Not present	1. Not present	1. Not present	1. Not present		1. pos.	1. pos.	1. pos.	1. pos.		0. sens.	.x. not evaluable	0. sens.	.x. not evaluable	0. sens.	.x. not evaluable	0. sens.	.x. not evaluable	0. sens.	.x. not evaluable	0. sens.	0. sens.	0. sens.	0. sens.
0. No Tb	0. neg.		0. 19 to 40	1. male	0. neg.	1. Urban	1. Romania	1. No education	1. Yes	1. Yes	0. No		0. No	1. Yes	30	70	2. 40- <80	1. Not present	1. Not present	1. Not present	1. Not present		0. neg.	0. neg.	0. neg.	0. neg.		.f. no TB	.f. no TB	.f. no TB	.f. no TB	.f. no TB	.f. no TB	.f. no TB	.f. no TB	.f. no TB	.f. no TB	.f. no TB	.f. no TB	.f. no TB	.f. no TB
0. No Tb	0. neg.		1. 41 to 60	1. male	0. neg.	1. Urban	1. Romania	4. Professional/vocational training	1. Yes	0. No	1. Yes	1. Yes	0. No	0. No	15	15	1. 5- <40	1. Not present	1. Not present	1. Not present	1. Not present		0. neg.	0. neg.	0. neg.	0. neg.		.f. no TB	.f. no TB	.f. no TB	.f. no TB	.f. no TB	.f. no TB	.f. no TB	.f. no TB	.f. no TB	.f. no TB	.f. no TB	.f. no TB	.f. no TB	.f. no TB
0. No Tb	0. neg.		2. >=61	0. female	0. neg.	1. Urban	1. Romania	3. Gymnasium	1. Yes	1. Yes	0. No		0. No	0. No	25	25	1. 5- <40	2. Present	1. Not present	1. Not present	1. Not present		0. neg.	0. neg.	0. neg.	0. neg.		.f. no TB	.f. no TB	.f. no TB	.f. no TB	.f. no TB	.f. no TB	.f. no TB	.f. no TB	.f. no TB	.f. no TB	.f. no TB	.f. no TB	.f. no TB	.f. no TB
1. Culture pos.	1. pos.		0. 19 to 40	1. male	0. neg.	1. Urban	1. Romania	5. Lyceum	0. No		1. Yes	1. Yes	0. No	1. Yes	55	95	3. 80- <130	1. Not present	1. Not present	1. Not present	1. Not present		1. pos.	1. pos.	1. pos.	1. pos.		0. sens.	0. sens.	0. sens.	0. sens.	0. sens.	.x. not evaluable	0. sens.	.x. not evaluable	0. sens.	0. sens.	0. sens.	0. sens.	0. sens.	0. sens.
0. No Tb	0. neg.		0. 19 to 40	1. male	0. neg.	1. Urban	1. Romania	5. Lyceum	1. Yes	1. Yes	1. Yes	1. Yes	0. No	0. No	15	15	1. 5- <40	1. Not present	1. Not present	1. Not present	1. Not present		0. neg.	0. neg.	0. neg.	0. neg.		.f. no TB	.f. no TB	.f. no TB	.f. no TB	.f. no TB	.f. no TB	.f. no TB	.f. no TB	.f. no TB	.f. no TB	.f. no TB	.f. no TB	.f. no TB	.f. no TB
1. Culture pos.	1. pos.		0. 19 to 40	1. male	0. neg.	1. Urban	1. Romania	5. Lyceum	1. Yes	1. Yes	0. No		0. No	0. No	25	25	1. 5- <40	1. Not present	1. Not present	1. Not present	1. Not present		1. pos.	1. pos.	1. pos.	1. pos.		0. sens.	0. sens.	0. sens.	0. sens.	0. sens.	.x. not evaluable	0. sens.	.x. not evaluable	0. sens.	0. sens.	0. sens.	0. sens.	0. sens.	0. sens.
0. No Tb	0. neg.		0. 19 to 40	0. female	0. neg.	1. Urban	1. Romania	5. Lyceum	1. Yes	1. Yes	0. No		1. Yes	0. No	15	15	1. 5- <40	1. Not present	1. Not present	1. Not present	1. Not present		0. neg.	0. neg.	0. neg.	0. neg.		.f. no TB	.f. no TB	.f. no TB	.f. no TB	.f. no TB	.f. no TB	.f. no TB	.f. no TB	.f. no TB	.f. no TB	.f. no TB	.f. no TB	.f. no TB	.f. no TB
0. No Tb	0. neg.		2. >=61	1. male	0. neg.	1. Urban	1. Romania	2. Primary school	1. Yes	0. No	1. Yes	0. No	1. Yes	0. No	40	40	2. 40- <80	1. Not present	1. Not present	1. Not present	1. Not present		0. neg.	0. neg.	0. neg.	0. neg.		.f. no TB	.f. no TB	.f. no TB	.f. no TB	.f. no TB	.f. no TB	.f. no TB	.f. no TB	.f. no TB	.f. no TB	.f. no TB	.f. no TB	.f. no TB	.f. no TB
0. No Tb	0. neg.		0. 19 to 40	0. female	0. neg.	1. Urban	1. Romania	6. University (licensed)	0. No		0. No		0. No	0. No	30	30	1. 5- <40	1. Not present	1. Not present	1. Not present	1. Not present		0. neg.	1. pos.	0. neg.	0. neg.		.f. no TB	.x. not evaluable	.f. no TB	.x. not evaluable	.f. no TB	.f. no TB	.f. no TB	.f. no TB	.f. no TB	.f. no TB	.f. no TB	.f. no TB	.f. no TB	.f. no TB
1. Culture pos.	1. pos.		0. 19 to 40	1. male	0. neg.	1. Urban	1. Romania	4. Professional/vocational training	1. Yes	1. Yes	1. Yes	1. Yes	0. No	0. No	20	20	1. 5- <40	1. Not present	1. Not present	1. Not present	1. Not present		0. neg.	0. neg.	0. neg.	0. neg.		0. sens.	.f. no TB	0. sens.	.f. no TB	0. sens.	.f. no TB	0. sens.	.f. no TB	0. sens.	.f. no TB	0. sens.	.f. no TB	0. sens.	.f. no TB
1. Culture pos.	1. pos.		1. 41 to 60	1. male	0. neg.	1. Urban	1. Romania	5. Lyceum	1. Yes	1. Yes	1. Yes	1. Yes	0. No	0. No	40	40	2. 40- <80	2. Present	1. Not present	1. Not present	1. Not present		1. pos.	1. pos.	1. pos.	1. pos.		0. sens.	.x. not evaluable	0. sens.	0. sens.	0. sens.	.x. not evaluable	0. sens.	.x. not evaluable	0. sens.	0. sens.	0. sens.	0. sens.	0. sens.	0. sens.
